# Supplementary material for: High USP32 expression contributes to cancer progression and is correlated with immune infiltrates in hepatocellular carcinoma
Source: BMC Cancer. 2023 Nov 13;23:1105. doi: 10.1186/s12885-023-11617-4 (PMC10644423; doi:10.1186/s12885-023-11617-4)
Supplement: Supplementary file 1 — Table S1. DEGs between high- and low-USP32 expression HCC groups. [file 12885_2023_11617_MOESM1_ESM.xlsx]

## Sheet: Sheet1
TableS1. DEGs between high- and low-USP32 expression HCC groups.
ID	logFC	AveExpr	t	P.Value	adj.P.Val	B
MAGEA3	2.29361	-2.40762	4.68485	3.94e-06	4.5e-05	4.02986
MAGEA6	2.22864	-2.85061	4.64638	4.7e-06	5.25e-05	3.86981
ZBED6	2.20452	-0.144244	10.064	3.18e-21	3.52e-18	37.1894
PCDHAC2	2.11805	-3.35932	8.31083	1.82e-15	2.58e-13	24.2692
SSX1	2.09995	-1.96758	4.3128	2.07e-05	0.000189781	2.48776
CRYBG3	1.94809	0.946691	11.5976	9.59e-27	4.81e-23	49.6273
FAM133A	1.94694	-2.19878	4.88261	1.56e-06	1.99e-05	4.89017
IGF2BP3	1.93069	-0.693833	6.22303	1.32e-09	3.78e-08	11.5419
TCAF1P1	1.89858	-2.17739	9.18368	3e-18	1.07e-15	30.3969
MAGEA12	1.89527	-3.45944	4.47348	1.02e-05	0.000103174	3.15248
LINC00221	1.87209	-3.05373	4.35265	1.74e-05	0.000163519	2.66317
LINC01287	1.83964	-2.6144	3.95259	9.26e-05	0.000703434	1.12546
GALNT4	1.83047	-3.04108	9.69197	6.01e-20	3.86e-17	34.0415
MBOAT1	1.82042	1.22122	10.2322	8.26e-22	1.04e-18	38.6565
MAGEA1	1.80219	-1.07607	3.83449	0.000147812	0.00105563	0.649631
DCAF4L2	1.77143	-2.38701	3.49299	0.000535337	0.00318418	-0.473409
SEMA3E	1.73836	-3.55697	5.21874	3.01e-07	4.65e-06	6.42793
NCR3LG1	1.71879	-1.77372	8.53992	3.52e-16	6.23e-14	25.8976
FSTL5	1.68955	-3.42405	4.72016	3.35e-06	3.89e-05	4.18884
AC139769.1	1.68294	-2.77189	7.06788	7.85e-12	3.91e-10	16.3458
PCDHA12	1.67208	-4.89246	7.14576	4.78e-12	2.51e-10	16.9028
AC023906.5	1.66437	-3.294	8.09294	8.43e-15	9.87e-13	22.7985
MIR4442	1.65984	-3.39532	9.58007	1.44e-19	8.26e-17	33.1977
COX7B2	1.65704	-2.31781	3.5006	0.000520747	0.00310676	-0.449779
TRHDE	1.64325	-2.06362	4.69072	3.83e-06	4.39e-05	4.05228
GLRB	1.6423	-1.13437	5.13173	4.64e-07	6.86e-06	6.00812
BX284668.2	1.63748	-2.81454	6.89695	2.3e-11	1.02e-09	15.3288
FYTTD1P1	1.62399	-1.83381	6.71672	7.01e-11	2.78e-09	14.3041
AC138932.1	1.62227	-0.965053	8.98636	1.32e-17	3.7e-15	29.104
AC044907.1	1.61058	-4.40764	8.34375	1.44e-15	2.13e-13	24.5462
AC113191.1	1.61031	-2.6031	9.56534	1.61e-19	9.07e-17	33.1294
PALM2AKAP2	1.60817	-2.48231	8.07403	9.62e-15	1.1e-12	22.7027
SLC44A5	1.60734	-0.379919	4.62815	5.11e-06	5.65e-05	3.74008
AC009237.8	1.6025	-3.70999	9.75481	3.67e-20	2.67e-17	34.4917
SYT1	1.59631	-0.104868	5.45319	9.05e-08	1.61e-06	7.52721
GNAQP1	1.59559	-4.79808	10.7402	1.31e-23	2.89e-20	42.361
CECR7	1.59544	-3.36385	5.4937	7.33e-08	1.34e-06	7.74513
PTGFR	1.58831	0.262499	4.69283	3.8e-06	4.35e-05	3.99083
GABRA3	1.58287	-4.07747	4.77231	2.62e-06	3.14e-05	4.41069
COL24A1	1.58202	-2.15524	6.22303	1.32e-09	3.78e-08	11.5242
AC006971.1	1.57526	-4.64981	11.7121	3.59e-27	2.2e-23	50.0907
TUBA3C	1.57037	-4.23255	4.34652	1.79e-05	0.000167243	2.62773
KCNK2	1.55421	-4.66531	6.1393	2.13e-09	5.81e-08	11.0816
SCDP1	1.54401	-4.63504	8.48143	5.36e-16	8.97e-14	25.5199
MGAM2	1.54206	-3.26329	4.82378	2.06e-06	2.54e-05	4.63836
AC007114.2	1.53767	-3.78289	8.81544	4.7e-17	1.1e-14	27.7118
MDGA2	1.53458	-4.31494	4.98518	9.52e-07	1.29e-05	5.34978
CTAG2	1.53056	-3.25195	3.52432	0.000477673	0.00289132	-0.353462
KLHL11	1.52741	-1.3267	10.3672	2.78e-22	3.93e-19	39.355
NOMO3	1.52454	0.220187	7.63349	1.96e-13	1.56e-11	19.9799
ASB11	1.5224	-4.91268	8.24478	2.9e-15	3.92e-13	23.9722
MKRN4P	1.5223	-5.10756	5.67934	2.74e-08	5.61e-07	8.64919
EML5	1.51341	-3.93085	7.44772	6.73e-13	4.42e-11	18.6605
ZNF727	1.50973	-3.90587	6.7314	6.41e-11	2.57e-09	14.3597
ZPLD1	1.5092	-3.69033	4.84701	1.85e-06	2.3e-05	4.74031
MAGEB2	1.50917	-4.04053	3.85616	0.000135772	0.000979785	0.779078
NADK2-AS1	1.50509	-2.90411	7.19354	3.52e-12	1.92e-10	17.0986
LINC01019	1.49777	-4.81319	4.81228	2.18e-06	2.67e-05	4.54421
AP000811.1	1.49588	-4.80509	9.92537	9.58e-21	7.9e-18	36.0196
GABRB3	1.49401	-2.00726	4.02772	6.83e-05	0.000540086	1.39101
AKAP2	1.4858	-3.66598	7.99976	1.61e-14	1.74e-12	22.1802
AC092645.1	1.481	-1.01336	7.83434	5.02e-14	4.75e-12	21.2225
TTC3P1	1.47676	-0.299176	8.3494	1.38e-15	2.06e-13	24.7069
MAGEC1	1.47231	-3.20887	3.41499	0.000708419	0.00404925	-0.707685
FREM2	1.46728	-2.44867	3.98374	8.17e-05	0.00063028	1.23867
NPTN-IT1	1.46599	-3.52763	7.99064	1.72e-14	1.83e-12	22.1187
CSMD1	1.46523	-2.13197	3.72571	0.000225098	0.00151585	0.305737
VN1R83P	1.46157	-4.15482	8.52154	4.02e-16	7.02e-14	25.7005
AL445437.1	1.45629	-2.97386	5.45927	8.77e-08	1.57e-06	7.57739
POF1B	1.45338	-1.09827	4.24143	2.81e-05	0.000248112	2.1813
RAB11FIP1P1	1.44985	-2.25095	8.00462	1.56e-14	1.7e-12	22.2575
PIGCP1	1.44436	-1.24376	9.63482	9.38e-20	5.7e-17	33.8017
LINC01139	1.44052	-3.40019	4.25237	2.68e-05	0.000238036	2.27103
AL591686.1	1.439	-6.07015	5.1725	3.79e-07	5.71e-06	5.82201
AC108010.1	1.43792	-1.95923	7.78981	6.81e-14	6.17e-12	20.8759
HOMER2P1	1.43705	-5.00522	4.46773	1.05e-05	0.000105455	3.03882
EGF	1.43597	-3.18905	4.38431	1.52e-05	0.000144977	2.7934
CSAG1	1.43583	-2.66537	3.6045	0.00035548	0.00223722	-0.0947924
DSCR4	1.43137	-5.09107	4.88233	1.56e-06	1.99e-05	4.83569
NUS1P1	1.42996	-1.51072	9.22911	2.12e-18	8.15e-16	30.7903
LINC02506	1.42454	-2.94673	3.74636	0.000207981	0.0014156	0.396274
HERC2P3	1.42232	-0.68065	6.03981	3.75e-09	9.58e-08	10.5499
AC093752.3	1.41987	-2.75585	8.34953	1.38e-15	2.06e-13	24.525
AC025917.1	1.41828	-3.1935	7.92769	2.65e-14	2.71e-12	21.7104
LINC01446	1.41599	-3.52033	4.3969	1.44e-05	0.000137884	2.84505
LINC00689	1.41194	-4.13997	5.16577	3.92e-07	5.89e-06	6.18032
CRHR1	1.41082	-6.15949	6.27444	9.79e-10	2.9e-08	11.4552
MKRN3	1.40965	-2.42366	4.97257	1.01e-06	1.36e-05	5.2951
AC099850.4	1.40688	-1.70874	8.25509	2.7e-15	3.69e-13	23.9614
UGT1A10	1.4067	-3.98064	4.40165	1.41e-05	0.000135493	2.86185
ASAP2	1.40576	1.35056	9.19648	2.72e-18	9.89e-16	30.8209
ILDR2	1.40097	1.06401	5.00376	8.7e-07	1.19e-05	5.34005
LRRIQ1	1.40026	-5.28868	7.12855	5.34e-12	2.78e-10	16.8136
AL139396.1	1.39906	-5.07803	9.80999	2.38e-20	1.8e-17	35.2489
PWAR5	1.39743	-3.36434	6.62578	1.22e-10	4.51e-09	13.7479
AL591135.1	1.39625	-3.38513	9.59757	1.25e-19	7.53e-17	33.3121
ZNF716	1.39281	-4.42794	4.7937	2.37e-06	2.88e-05	4.49888
NAA11	1.39276	-4.65853	4.24508	2.77e-05	0.000245007	2.20146
ROS1	1.39014	-3.41679	5.2416	2.68e-07	4.2e-06	6.53533
CELF2-AS1	1.38597	-5.15417	5.39445	1.23e-07	2.11e-06	7.21944
LRRFIP1P1	1.38514	-2.03645	8.76532	6.8e-17	1.5e-14	27.435
MAGEC2	1.38371	-2.14556	2.95447	0.00333203	0.0149462	-2.11338
C6orf223	1.3829	-1.66371	3.76815	0.000191258	0.00131752	0.438509
AC018638.8	1.38179	-2.98336	7.75588	8.57e-14	7.61e-12	20.606
MIR4664	1.38039	-2.34437	7.08863	6.88e-12	3.49e-10	16.4816
GOLGA2P8	1.37997	-5.34044	9.2724	1.53e-18	6.12e-16	31.3289
LINC02616	1.37963	-4.73241	5.17491	3.74e-07	5.65e-06	6.21013
AL139035.1	1.37943	-4.02231	8.91076	2.32e-17	6.07e-15	28.3861
Z68871.1	1.37926	-2.93632	10.0648	3.16e-21	3.52e-18	36.8231
IBSP	1.37896	-3.90213	4.98399	9.58e-07	1.29e-05	5.34943
PCLO	1.37796	-2.89498	4.33697	1.86e-05	0.000173581	2.60173
AC091959.3	1.37585	-5.30748	8.3385	1.49e-15	2.19e-13	24.687
ZNF770	1.37416	3.18483	10	5.3e-21	4.96e-18	36.9732
CHST9	1.37308	1.93237	4.20965	3.21e-05	0.000278782	1.88385
RGS7BP	1.37222	-2.57912	5.42923	1.03e-07	1.8e-06	7.43209
SOHLH2	1.37115	-4.82113	4.79822	2.32e-06	2.82e-05	4.49538
AFAP1-AS1	1.371	-1.60081	3.68669	0.000261121	0.00172149	0.152274
AC008554.1	1.37007	-4.85482	6.43429	3.84e-10	1.26e-08	12.7129
AL669831.1	1.36392	-3.80733	8.42815	7.87e-16	1.26e-13	25.0355
AC245060.2	1.36343	-4.55989	8.58904	2.46e-16	4.57e-14	26.2231
FHOD3	1.36075	-1.03685	4.93887	1.19e-06	1.57e-05	5.12319
AC112777.1	1.36038	-3.25057	7.30543	1.71e-12	1.01e-10	17.7723
PKD1P6	1.35997	-0.0734814	8.37201	1.18e-15	1.8e-13	24.8771
MIR568	1.35739	-1.21607	7.99167	1.7e-14	1.82e-12	22.2411
BEND3P3	1.35322	-3.72241	7.52358	4.07e-13	2.87e-11	19.1235
ANKRD18EP	1.35251	0.0271875	8.39645	9.87e-16	1.53e-13	25.0515
ELOVL7	1.35238	1.06898	4.56541	6.79e-06	7.24e-05	3.40044
BX322639.1	1.35096	-1.87807	5.5761	4.75e-08	9.06e-07	8.15479
AC022150.4	1.35088	-2.74992	6.36331	5.83e-10	1.82e-08	12.2826
GTSF1	1.3494	-1.54415	3.71953	0.000230469	0.00154787	0.263864
AC110079.1	1.34857	-0.102546	7.5095	4.47e-13	3.11e-11	19.1762
AC018752.1	1.34696	-5.20044	7.63081	1.99e-13	1.58e-11	19.969
AC126755.1	1.34626	-2.39163	8.08743	8.76e-15	1.02e-12	22.7939
LRRC37A6P	1.34617	-1.65848	7.24607	2.51e-12	1.43e-10	17.4665
AC074135.1	1.34545	-4.95404	5.77331	1.64e-08	3.58e-07	9.14216
DCAF8L2	1.34538	-4.3438	4.2704	2.48e-05	0.000222613	2.3312
TCEA1P2	1.34347	-0.428524	8.17397	4.78e-15	5.97e-13	23.5085
AL357500.2	1.33556	-4.73012	8.45215	6.62e-16	1.08e-13	25.3127
ACBD7	1.33448	-3.25853	7.46397	6.04e-13	4.01e-11	18.7523
LRRC8E	1.3332	-1.97136	6.8612	2.88e-11	1.25e-09	15.1419
ACER2	1.33283	-1.35995	8.04921	1.14e-14	1.29e-12	22.6117
MYO18B	1.33234	-1.83902	3.79698	0.000171073	0.00119699	0.546692
EIF4HP1	1.331	-3.19172	9.42123	4.9e-19	2.31e-16	32.0257
AC007637.1	1.32747	-1.877	8.48851	5.1e-16	8.66e-14	25.5324
HNRNPA1P49	1.32495	-4.49455	8.85639	3.47e-17	8.52e-15	28.0645
SMC4	1.32115	3.60893	10.9395	2.5e-24	6.98e-21	44.4791
C3orf52	1.31893	-2.36853	5.3794	1.33e-07	2.27e-06	7.19127
SRGAP2D	1.31652	-3.79489	7.28187	1.99e-12	1.16e-10	17.6259
BTBD8	1.31464	-3.02254	10.0295	4.19e-21	4.21e-18	36.5469
AL731577.2	1.31385	-3.05157	7.75028	8.9e-14	7.88e-12	20.5668
PCDHGA12	1.31348	-1.85028	6.08645	2.88e-09	7.57e-08	10.7913
RBMS2P1	1.3126	-4.81315	9.1542	3.75e-18	1.28e-15	30.2738
NCAM1-AS1	1.3116	-5.23645	6.55846	1.83e-10	6.5e-09	13.4251
AC138392.1	1.3105	-2.60173	8.4428	7.08e-16	1.14e-13	25.1648
AP003392.1	1.31006	-2.93102	9.78564	2.88e-20	2.15e-17	34.7252
LINC02163	1.30999	-3.01939	4.27165	2.47e-05	0.000221499	2.34505
DUSP5P1	1.30981	-4.69789	6.45929	3.31e-10	1.1e-08	12.8418
TSTD2	1.30653	1.60762	8.7395	8.22e-17	1.75e-14	27.5304
XIST	1.30369	-1.71879	2.54972	0.0111827	0.04054	-3.19109
YWHAZP5	1.30061	-2.45682	8.23225	3.17e-15	4.23e-13	23.7529
AC245100.3	1.30015	-4.31572	3.8548	0.000136498	0.000984249	0.762784
FOXO3B	1.29981	-2.83705	9.27576	1.49e-18	6.01e-16	30.9921
RPL23AP64	1.29588	-3.30545	8.62939	1.84e-16	3.56e-14	26.4077
TXNDC5	1.29587	1.80543	7.85683	4.31e-14	4.14e-12	21.4685
LINC01194	1.29549	-4.0173	4.01445	7.21e-05	0.000565896	1.36176
AL442125.2	1.2953	-5.05458	8.8647	3.27e-17	8.05e-15	28.2879
PPP4R3C	1.29185	-3.79284	3.33362	0.000943635	0.005168	-0.962229
ANO5	1.29165	1.16753	5.06304	6.51e-07	9.23e-06	5.60845
AL035401.1	1.29079	-4.90729	6.21113	1.41e-09	4.02e-08	11.4762
AC106820.5	1.29068	-3.55493	8.73685	8.38e-17	1.76e-14	27.147
AC005336.1	1.28926	1.1324	5.4291	1.03e-07	1.8e-06	7.36554
GRM8	1.28761	-2.79025	4.45038	1.14e-05	0.000112706	3.05808
GPR75	1.28728	-0.966585	7.22901	2.8e-12	1.57e-10	17.3908
YWHAZP4	1.28727	-2.59664	8.6383	1.72e-16	3.37e-14	26.5052
ABALON	1.28591	-2.12954	9.12598	4.64e-18	1.52e-15	29.9785
ZNF728	1.28587	-4.9099	4.28583	2.32e-05	0.000209996	2.30034
LINC00648	1.28515	-4.37665	4.16169	3.93e-05	0.000332946	1.90759
PCDHA13	1.28186	-4.84924	5.48889	7.51e-08	1.37e-06	7.71807
PTPRQ	1.28023	-4.67827	5.85481	1.05e-08	2.38e-07	9.57295
CCNK	1.28	1.38285	8.48412	5.26e-16	8.86e-14	25.7249
EHF	1.27914	1.32026	5.35097	1.54e-07	2.58e-06	6.97361
AC113404.3	1.275	-3.26076	8.47921	5.45e-16	9.07e-14	25.3794
LRP1B	1.27392	-2.86318	4.04446	6.38e-05	0.000508425	1.47252
ZNF724	1.27293	-2.05805	8.31933	1.71e-15	2.46e-13	24.3665
NID2	1.27249	1.59295	7.29116	1.87e-12	1.1e-10	17.8229
RP11-159G9.5	1.27155	-0.972243	10.0572	3.36e-21	3.57e-18	37.0233
SEC24C	1.27129	4.31181	9.4516	3.88e-19	1.9e-16	32.7808
RNF17	1.26855	-4.81631	4.76706	2.69e-06	3.2e-05	4.36666
NNAT	1.2684	-2.99409	7.37028	1.12e-12	6.9e-11	18.1762
AC021106.1	1.26613	-2.28313	6.56445	1.76e-10	6.3e-09	13.4183
PCDHGB3	1.26501	-3.08814	6.44867	3.52e-10	1.17e-08	12.7509
PFN1P6	1.26353	-4.08152	6.79314	4.38e-11	1.82e-09	14.7152
AL021997.1	1.26115	-4.98377	7.72077	1.09e-13	9.32e-12	20.4993
AL049869.3	1.258	-4.83155	8.17679	4.69e-15	5.89e-13	23.4805
FRMPD2	1.25735	-5.21758	7.31714	1.58e-12	9.45e-11	17.97
AC022149.1	1.25671	-2.33479	8.64543	1.64e-16	3.24e-14	26.574
HERC2P10	1.25059	-5.2322	9.0139	1.08e-17	3.08e-15	29.4114
LINC00355	1.24941	-3.5349	4.06894	5.77e-05	0.000465488	1.56978
AC093110.1	1.24933	-2.5727	6.87729	2.6e-11	1.14e-09	15.2168
AC253536.3	1.24483	-4.72738	7.73861	9.63e-14	8.4e-12	20.5776
TRHDE-AS1	1.24478	-3.49161	3.50035	0.000521231	0.00310932	-0.427732
LINC01783	1.24447	-4.24492	6.05438	3.46e-09	8.92e-08	10.6089
CSRNP3	1.24193	-1.54579	6.58341	1.57e-10	5.68e-09	13.5449
AC090114.3	1.23689	-2.97953	7.33102	1.45e-12	8.69e-11	17.9341
FAM160A1-DT	1.23651	-5.29571	6.94985	1.65e-11	7.57e-10	15.728
NLGN4X	1.23259	-0.174263	4.67718	4.08e-06	4.64e-05	3.94166
PAQR5	1.2312	1.75797	4.31637	2.04e-05	0.000187319	2.32292
HS6ST1P1	1.23024	-2.43664	6.24092	1.19e-09	3.46e-08	11.6161
BMPR1AP1	1.23005	-4.86555	8.1649	5.09e-15	6.31e-13	23.4252
AC078899.1	1.22867	-4.75684	8.76091	7.02e-17	1.54e-14	27.466
AC092881.1	1.22689	-5.3337	5.64136	3.35e-08	6.7e-07	8.44651
DSG2	1.22645	4.32227	6.31744	7.62e-10	2.32e-08	11.902
TYRP1	1.22515	-3.78849	4.36024	1.69e-05	0.000158833	2.6987
AC010203.1	1.22499	-3.21036	7.5607	3.18e-13	2.34e-11	19.3574
SNRPGP4	1.22169	-4.99724	6.64696	1.07e-10	4.02e-09	13.9356
AL157400.4	1.2202	-5.09413	8.35922	1.29e-15	1.94e-13	24.7689
MMP10	1.21759	-3.06429	4.59578	5.92e-06	6.43e-05	3.6618
AL162311.2	1.21751	-4.98043	8.46634	5.98e-16	9.83e-14	25.4656
AC079949.1	1.21749	-3.1072	6.05022	3.54e-09	9.11e-08	10.5824
RN7SL809P	1.21722	-5.22287	7.72082	1.09e-13	9.32e-12	20.5453
AL512785.2	1.21628	-4.26536	7.14096	4.93e-12	2.59e-10	16.7823
AP005230.1	1.21553	-4.92657	6.11748	2.42e-09	6.47e-08	10.9669
CLSPN	1.21512	0.0594359	8.1938	4.16e-15	5.36e-13	23.6723
AP003170.1	1.21496	-5.16748	8.44238	7.1e-16	1.14e-13	25.3558
AC120114.1	1.21386	-2.61262	8.48669	5.17e-16	8.72e-14	25.4619
ZNF826P	1.2137	-0.582404	5.53634	5.86e-08	1.09e-06	7.94839
MEIS3P1	1.21155	-3.21575	6.53447	2.11e-10	7.38e-09	13.23
XPOTP1	1.20924	-4.87685	8.74731	7.76e-17	1.67e-14	27.3875
PCDHGC3	1.20868	0.491119	6.33593	6.84e-10	2.11e-08	12.1634
CHP2	1.20831	-4.99177	4.41765	1.31e-05	0.000127761	2.87889
AL035458.1	1.20775	-2.72199	9.45221	3.86e-19	1.9e-16	32.2804
AC106795.3	1.20375	-6.08609	6.76826	5.11e-11	2.09e-09	14.4134
AC007731.2	1.20343	-3.01417	7.42768	7.67e-13	4.95e-11	18.5306
SATB2-AS1	1.20191	-2.82685	6.88644	2.46e-11	1.08e-09	15.2632
AC005746.1	1.20068	-5.25275	7.53101	3.88e-13	2.76e-11	19.3276
AC016705.2	1.20046	-3.57677	4.33695	1.86e-05	0.000173581	2.60648
USP34	1.19832	4.03829	11.6316	7.16e-27	3.96e-23	50.2401
AC021074.2	1.19767	-3.00925	6.66915	9.37e-11	3.58e-09	13.9983
GPR158	1.1967	0.0321747	3.85964	0.000133928	0.000967864	0.682405
FSIP2	1.19488	-2.25274	5.63749	3.42e-08	6.82e-07	8.46041
PCDHGB2	1.19313	-1.06148	5.58269	4.58e-08	8.81e-07	8.18517
NCOA7-AS1	1.19232	-5.31903	7.03726	9.54e-12	4.61e-10	16.254
AC002401.2	1.19197	-2.35723	6.07285	3.11e-09	8.11e-08	10.7116
NAP1L6P	1.19086	-4.54617	4.65467	4.53e-06	5.08e-05	3.89968
BBIP1P1	1.19026	-5.21731	8.64534	1.64e-16	3.24e-14	26.7788
AC104447.1	1.18996	-2.35773	7.58566	2.69e-13	2.03e-11	19.5474
NBEAP1	1.18971	-5.03121	7.49876	4.8e-13	3.3e-11	19.0829
FAM83B	1.18939	-5.19995	4.29363	2.25e-05	0.000204218	2.32251
AP001271.1	1.18881	-5.07935	7.5416	3.61e-13	2.59e-11	19.3746
ZNF366	1.18779	-1.27798	6.5289	2.18e-10	7.6e-09	13.2407
SLC3A1	1.18751	0.29704	3.71323	0.000236074	0.00157936	0.143734
TFDP3	1.187	-4.86155	3.70663	0.000242081	0.00161233	0.196743
AC026877.1	1.18664	-3.31865	9.56034	1.67e-19	9.34e-17	33.0322
MIR924HG	1.18444	-2.68103	4.49869	9.16e-06	9.38e-05	3.25505
CCDC150P1	1.18377	-3.14164	7.06496	8e-12	3.97e-10	16.3143
ITGB1	1.18265	7.29577	11.5505	1.43e-26	6.1e-23	49.5472
NPFFR2	1.18227	-3.48193	3.42948	0.000672742	0.00387578	-0.656412
AC022509.3	1.18117	-5.04832	6.69082	8.21e-11	3.2e-09	14.1882
AC108704.2	1.18057	-3.84692	7.14936	4.67e-12	2.46e-10	16.8181
ZNF730	1.17916	-4.45321	5.84695	1.1e-08	2.48e-07	9.52602
AP003392.2	1.17907	-3.386	8.23241	3.17e-15	4.23e-13	23.7097
AC127024.8	1.17828	-4.58281	8.24683	2.86e-15	3.87e-13	23.8724
AC114748.1	1.17636	-4.78511	7.16494	4.23e-12	2.27e-10	16.978
PKD1P5	1.17389	-1.87169	6.51044	2.44e-10	8.41e-09	13.1227
AC010761.3	1.17361	-4.26078	7.76655	7.97e-14	7.1e-12	20.6813
PCDHAC1	1.17315	-4.52336	4.82082	2.09e-06	2.57e-05	4.61943
TWF1P1	1.173	-4.9109	7.98207	1.82e-14	1.93e-12	22.2176
AC004596.1	1.17081	-4.58478	8.56213	3e-16	5.39e-14	26.0195
DSCR8	1.17078	-3.72958	3.29352	0.00108462	0.00581954	-1.08391
AC018665.1	1.17034	-0.824532	7.17587	3.94e-12	2.13e-10	17.0701
LINC01748	1.16894	-4.17905	4.20865	3.23e-05	0.00027975	2.09769
POMK	1.16818	-1.70406	8.46258	6.14e-16	1.01e-13	25.3685
C5orf58	1.1674	-2.54868	4.41944	1.3e-05	0.000126864	2.92957
AQP4	1.16637	-1.72175	4.09366	5.21e-05	0.000425853	1.63194
GULP1	1.1663	-0.708033	4.15168	4.1e-05	0.000345428	1.81583
MID1IP1-AS1	1.16586	-2.12699	7.71708	1.11e-13	9.53e-12	20.3963
AC027644.1	1.16379	-3.58139	7.64455	1.82e-13	1.46e-11	19.8805
CNTNAP4	1.16285	-2.97025	3.06112	0.00236585	0.0112627	-1.78428
PCDHGA3	1.16245	-2.30812	4.72407	3.29e-06	3.83e-05	4.19981
ZNF699	1.15987	-1.38493	7.87533	3.8e-14	3.7e-12	21.4659
AC069185.1	1.15938	-3.68956	7.03634	9.59e-12	4.63e-10	16.1379
NHSL2	1.15883	-2.32681	6.70885	7.35e-11	2.9e-09	14.2429
AC004253.2	1.15784	-5.40654	6.21207	1.41e-09	4e-08	11.4704
AC011447.3	1.15784	-3.24056	7.42136	8e-13	5.13e-11	18.4849
YWHAZP3	1.15753	-3.90282	8.10376	7.82e-15	9.22e-13	22.8561
CADM2	1.15737	-3.54711	3.98303	8.19e-05	0.00063182	1.25118
IGFL1P1	1.15693	-6.02802	5.7351	2.02e-08	4.29e-07	8.68712
AL591806.4	1.15343	-2.44261	7.57147	2.96e-13	2.2e-11	19.4534
ILDR1	1.15309	-1.29976	3.88175	0.000122746	0.000896823	0.830575
NT5C1B	1.15187	-2.91433	8.00222	1.58e-14	1.72e-12	22.2025
BRINP3	1.15062	-4.63201	4.24596	2.75e-05	0.000244249	2.22513
HSD3BP5	1.14961	-4.17033	7.01821	1.08e-11	5.14e-10	16.0408
AC093895.2	1.14926	-3.83365	4.25684	2.63e-05	0.000234013	2.29009
RAB23	1.14755	0.843484	10.3002	4.78e-22	6.43e-19	39.153
COL28A1	1.14618	-3.2294	4.27952	2.39e-05	0.000214974	2.37836
MIR186	1.14519	-4.95194	7.53639	3.74e-13	2.67e-11	19.3179
XAGE5	1.14472	-4.7367	3.61447	0.000342523	0.00216858	-0.0934602
AL158211.5	1.14387	-4.02778	7.18926	3.62e-12	1.96e-10	17.0624
AC006946.2	1.14385	-5.01344	5.2425	2.67e-07	4.19e-06	6.51652
CHST4	1.14284	-2.92357	3.20832	0.00145138	0.00745285	-1.35131
POM121B	1.14277	-3.13718	6.58879	1.52e-10	5.51e-09	13.5376
LINC01419	1.142	-1.71507	2.30269	0.0218492	0.0699922	-3.76265
CAP1P2	1.1413	-4.19784	8.60738	2.16e-16	4.08e-14	26.2711
AL606534.1	1.14096	-5.01212	7.70553	1.2e-13	1.02e-11	20.4002
PCDHGB7	1.14061	-1.44045	6.0216	4.16e-09	1.05e-07	10.4497
AC237221.1	1.14008	-2.28896	3.58108	0.00038774	0.00240929	-0.181879
AC009812.3	1.14007	-2.29751	7.23348	2.72e-12	1.53e-10	17.3604
KRT12	1.13833	-4.78817	4.12228	4.63e-05	0.000383721	1.71718
RAB11FIP1	1.13779	2.99589	7.23205	2.75e-12	1.54e-10	17.4244
OLFM3	1.13779	-5.28955	3.63721	0.000314627	0.00201623	-0.146856
LRRC37A15P	1.13705	-4.45268	7.78215	7.17e-14	6.46e-12	20.7971
AL358115.1	1.13628	-3.99852	6.98331	1.34e-11	6.28e-10	15.8266
LRRC37A16P	1.13599	1.361	12.5021	3.62e-30	4.99e-26	57.3555
RARRES2P8	1.13532	-4.78066	3.8825	0.000122383	0.00089509	0.837541
AC106796.1	1.13497	-4.8759	6.99839	1.22e-11	5.77e-10	15.9877
TRAM1L1	1.13227	-1.89488	4.42737	1.26e-05	0.000123292	2.94969
UBQLN4P1	1.13188	-4.11851	7.74922	8.97e-14	7.9e-12	20.5579
SHPRH	1.13036	1.21475	9.8631	1.57e-20	1.24e-17	35.8096
SLC22A15	1.12975	0.427391	4.82011	2.1e-06	2.58e-05	4.54015
CNTN1	1.12774	-3.59806	3.33932	0.000925038	0.00508734	-0.940965
MRPS31P4	1.12663	-2.52165	6.86546	2.8e-11	1.22e-09	15.1481
AC018682.1	1.12658	-4.59601	7.90871	3.02e-14	3.05e-12	21.637
AC073323.1	1.12632	-6.27807	7.56482	3.1e-13	2.28e-11	19.3493
LINC02377	1.12551	-4.33489	3.81186	0.000161461	0.00113897	0.621732
AP001189.3	1.12507	-3.21345	5.88393	8.96e-09	2.07e-07	9.70989
AC099677.1	1.12383	-2.33544	5.95609	6e-09	1.45e-07	10.0944
AC109460.2	1.1227	-2.46972	7.46673	5.93e-13	3.96e-11	18.794
AC004771.2	1.12222	-4.2478	7.81392	5.78e-14	5.35e-12	20.9819
AC123912.3	1.12179	-5.51313	3.82326	0.000154445	0.00109644	0.482496
FBXO40	1.12122	-5.26532	6.33067	7.06e-10	2.17e-08	12.1374
TRAPPC12-AS1	1.12093	-2.32139	7.26085	2.28e-12	1.31e-10	17.5267
BAGE2	1.12042	-4.5288	3.78823	0.000176976	0.00123267	0.527154
CCDC85A	1.12013	-3.39762	6.35949	5.96e-10	1.86e-08	12.252
EYA4	1.11971	-4.1696	3.87533	0.000125901	0.000916676	0.853868
TRIM9	1.11851	-1.18596	4.28359	2.35e-05	0.000211641	2.35136
AC011815.3	1.11802	-4.18485	7.33882	1.37e-12	8.29e-11	17.9824
TMPRSS15	1.1173	-4.626	3.37524	0.000815492	0.00456581	-0.870214
LINC02476	1.11639	-2.99181	3.05672	0.00239993	0.0113945	-1.79606
ARSJ	1.11607	0.278014	5.91825	7.41e-09	1.74e-07	9.89398
YWHAZP2	1.11601	-4.19199	7.90338	3.13e-14	3.14e-12	21.5565
TBC1D14	1.11595	2.93294	10.0103	4.88e-21	4.65e-18	37.0455
ZNF737	1.11543	-0.57333	6.93072	1.86e-11	8.46e-10	15.5963
AC138035.1	1.11529	-3.39674	6.9617	1.54e-11	7.06e-10	15.6951
EGOT	1.10962	-3.63921	5.2379	2.73e-07	4.27e-06	6.51784
LINC02335	1.10844	-4.63498	4.33204	1.9e-05	0.000176688	2.56431
GABRR2	1.10783	-4.04133	7.08219	7.17e-12	3.62e-10	16.4162
AP000866.4	1.10731	-2.99988	6.76556	5.19e-11	2.12e-09	14.5533
FRRS1	1.10691	3.16807	6.75734	5.46e-11	2.22e-09	14.5197
AC069499.2	1.10635	-4.57619	7.22834	2.81e-12	1.57e-10	17.3403
YWHAEP1	1.10631	-4.865	5.31895	1.81e-07	2.99e-06	6.88224
AL049844.2	1.10622	-4.0698	7.15262	4.58e-12	2.42e-10	16.8412
AC022034.1	1.10575	-3.3708	5.03217	7.58e-07	1.05e-05	5.56811
TEX41	1.10533	-0.695337	4.18892	3.51e-05	0.000301211	1.95978
CASC9	1.10524	-1.93704	2.6125	0.00935376	0.0351009	-3.02458
AP003680.1	1.10412	-4.91261	7.97987	1.85e-14	1.96e-12	22.1747
EYA1	1.10409	-4.47221	4.89189	1.49e-06	1.91e-05	4.9348
SLC18A2	1.10377	-2.95729	6.65796	1e-10	3.79e-09	13.9347
CSNK2A3	1.10346	-4.03119	8.32581	1.63e-15	2.36e-13	24.3398
CICP16	1.10328	-4.64027	6.68178	8.67e-11	3.36e-09	14.0965
LINC02175	1.10279	-3.72905	8.15649	5.4e-15	6.62e-13	23.2005
CEP170P1	1.10201	-4.92635	7.11131	5.96e-12	3.07e-10	16.6875
AC092490.1	1.10183	-2.50022	3.2605	0.00121514	0.00641021	-1.20318
AC004461.3	1.10089	-5.1859	7.2449	2.53e-12	1.44e-10	17.5208
AC025254.1	1.10071	-4.8811	3.9695	8.65e-05	0.000661962	1.14107
AC132872.4	1.10037	-2.99929	8.00309	1.57e-14	1.71e-12	22.2038
AP000350.6	1.09972	-2.87503	4.2695	2.49e-05	0.000223363	2.33579
CLDN20	1.0997	-4.79522	7.5607	3.18e-13	2.34e-11	19.436
AL109614.1	1.09936	-4.48823	7.31108	1.65e-12	9.8e-11	17.8329
METTL15P1	1.09898	-1.94007	7.66736	1.56e-13	1.28e-11	20.0888
HTR1B	1.09871	-5.21084	7.19485	3.49e-12	1.9e-10	17.207
CFTR	1.09871	-1.94718	2.89678	0.00399389	0.0173841	-2.28077
AC004870.2	1.09846	-5.53395	4.8602	1.73e-06	2.18e-05	4.68454
SLC25A24	1.09844	1.72112	7.22272	2.92e-12	1.62e-10	17.3942
PHC1P1	1.09631	-4.06341	6.53631	2.09e-10	7.31e-09	13.2406
AP001350.1	1.09532	-5.25311	7.22171	2.94e-12	1.63e-10	17.3826
LINC00668	1.09435	-4.29517	3.73671	0.000215817	0.00146244	0.359645
SMAD1	1.09417	2.49689	7.62102	2.13e-13	1.66e-11	19.9177
PCDHA11	1.09385	-4.50226	4.58129	6.32e-06	6.8e-05	3.59385
CSAG3	1.0936	-3.9861	3.35403	0.00087862	0.00486745	-0.897444
E2F8	1.09301	0.91835	6.78418	4.63e-11	1.91e-09	14.739
LINC01224	1.09298	-2.83077	3.73385	0.000218201	0.0014766	0.352573
UGT1A5	1.09294	-4.20492	4.6533	4.55e-06	5.11e-05	3.90341
AC021087.2	1.09129	-4.46033	8.14899	5.69e-15	6.93e-13	23.196
AC066613.1	1.09042	-2.83339	6.83177	3.45e-11	1.47e-09	14.9421
AC131263.1	1.09008	-4.21386	9.15367	3.76e-18	1.28e-15	30.1063
AC138956.2	1.08978	-3.24013	6.0202	4.19e-09	1.05e-07	10.4221
AC093797.1	1.08972	-2.26891	5.25608	2.49e-07	3.94e-06	6.60269
UBE2CP2	1.0896	-5.05695	7.83412	5.03e-14	4.75e-12	21.2486
PHEX	1.08932	-2.02499	4.65951	4.43e-06	4.98e-05	3.91929
HSPG2	1.08859	5.66814	6.59941	1.43e-10	5.22e-09	13.426
FGD5P1	1.08847	-5.23113	3.81223	0.000161227	0.00113805	0.481306
AL133230.2	1.08792	-3.68335	6.64595	1.08e-10	4.04e-09	13.8582
CD109	1.08777	2.73227	6.23571	1.23e-09	3.55e-08	11.5345
PARGP1	1.08739	-1.15305	7.99241	1.7e-14	1.81e-12	22.2495
ASNSP1	1.08721	-3.81949	3.21092	0.00143865	0.00739709	-1.33572
AC007382.1	1.08604	-1.04467	9.97098	6.67e-21	5.85e-18	36.3552
MEIS3P2	1.0855	-5.2716	7.51582	4.29e-13	3.01e-11	19.2252
ZNF99	1.08516	-3.21569	3.87514	0.000125991	0.000916869	0.857246
KCNH5	1.08507	-5.42654	5.00346	8.71e-07	1.19e-05	5.35001
SEC24AP1	1.08395	-4.57971	6.4113	4.39e-10	1.42e-08	12.5616
AC133552.4	1.08286	-4.87865	6.67013	9.31e-11	3.56e-09	14.0589
MRPS31P5	1.08275	-3.09204	6.17133	1.78e-09	4.94e-08	11.2291
BCL9L	1.0816	3.91311	9.24634	1.86e-18	7.25e-16	31.2477
STARD4-AS1	1.08073	-0.486126	7.04944	8.83e-12	4.32e-10	16.3118
IGSF3	1.08051	2.95141	5.76646	1.71e-08	3.71e-07	8.98781
RN7SL541P	1.07913	-5.55285	6.02943	3.98e-09	1.01e-07	10.4658
KCNH7	1.07903	-4.37753	5.0268	7.78e-07	1.08e-05	5.54155
RP11-407N17.3	1.07884	-1.59732	6.05342	3.48e-09	8.97e-08	10.6176
EPHA6	1.0782	-5.17091	4.12241	4.63e-05	0.000383601	1.66496
NBPF26	1.07778	-0.930383	7.12278	5.54e-12	2.87e-10	16.7424
MYO3A	1.07638	-5.42459	4.73963	3.06e-06	3.59e-05	4.16618
ITGB3	1.07307	-0.44859	6.18513	1.64e-09	4.61e-08	11.3352
NAP1L2	1.07293	-0.75316	4.10604	4.95e-05	0.000406655	1.64244
MFAP3	1.07263	2.33726	11.1291	5.12e-25	1.57e-21	45.9496
DLEU2L	1.07214	-4.42402	7.14267	4.88e-12	2.56e-10	16.7983
AC135178.3	1.07206	-5.22775	7.01536	1.1e-11	5.22e-10	16.1204
LINC01687	1.07143	-2.30256	4.66835	4.25e-06	4.81e-05	3.96121
AC093720.1	1.07113	-2.58467	3.92579	0.000103057	0.000770377	1.03061
RTEL1	1.06972	-1.17188	7.48706	5.19e-13	3.52e-11	18.9874
AC053513.2	1.06838	-4.64129	6.54686	1.96e-10	6.91e-09	13.3228
MALL	1.06802	-1.96256	5.86082	1.02e-08	2.32e-07	9.60118
CR936218.1	1.06794	-4.50207	7.33938	1.37e-12	8.28e-11	18.0107
LINC01001	1.06773	-2.83089	7.29909	1.78e-12	1.05e-10	17.741
IGSF11	1.06687	-4.7651	5.55858	5.21e-08	9.83e-07	8.06757
GOLGA8R	1.06594	-3.49375	6.29519	8.68e-10	2.62e-08	11.8979
LINC02055	1.06563	-3.0575	3.0582	0.00238847	0.011355	-1.7902
ZNF534	1.06523	-4.82782	5.2893	2.1e-07	3.41e-06	6.75629
SNX19P2	1.06346	-5.08372	7.4314	7.49e-13	4.85e-11	18.6607
ZNRF2P2	1.0623	-4.56259	7.32224	1.53e-12	9.16e-11	17.9065
DHFRP1	1.062	-2.63255	7.38977	9.84e-13	6.18e-11	18.3076
CLCN3P1	1.06184	-5.23098	5.48803	7.55e-08	1.37e-06	7.69376
HAVCR1	1.06029	-3.10894	3.62499	0.000329342	0.0020986	-0.0155812
RNU6-1016P	1.05913	-5.48286	6.41311	4.35e-10	1.41e-08	12.5905
AC090695.2	1.05809	-4.98828	6.59834	1.44e-10	5.25e-09	13.6503
LYPD6	1.05581	-2.1186	3.99347	7.85e-05	0.000609046	1.26798
RNA5SP18	1.05508	-5.70037	5.3263	1.74e-07	2.89e-06	6.8428
MAEL	1.05421	-2.0587	3.64965	0.000300282	0.00194097	0.0427559
RBBP4P2	1.05369	-4.51714	8.33645	1.51e-15	2.21e-13	24.4562
ZBTB40-IT1	1.05315	-5.64757	7.64722	1.78e-13	1.44e-11	20.0932
ZNF492	1.0531	-4.05661	4.68503	3.94e-06	4.5e-05	4.04005
SCIN	1.05271	-1.68706	5.15786	4.08e-07	6.1e-06	6.13793
AC084219.3	1.05267	-4.18539	6.59903	1.43e-10	5.23e-09	13.5982
GTF2I	1.05239	3.90233	8.83271	4.14e-17	9.81e-15	28.2164
AC024075.1	1.05108	-2.43201	7.03757	9.52e-12	4.61e-10	16.1705
AFF2	1.05057	-3.95904	4.22153	3.06e-05	0.000266722	2.15237
NFAT5	1.05033	2.86562	8.42677	7.94e-16	1.26e-13	25.345
DUXAP8	1.0492	-1.46537	4.87178	1.64e-06	2.08e-05	4.83256
ELL2P1	1.04866	-3.56661	6.44369	3.63e-10	1.2e-08	12.717
MCOLN3	1.04849	-2.11738	3.35305	0.000881642	0.00488125	-0.928287
ODCP	1.0475	-4.58629	7.19281	3.54e-12	1.92e-10	17.1158
AC012506.4	1.04719	-6.13884	7.49579	4.9e-13	3.35e-11	18.9369
NPEPPSP1	1.04698	-2.39164	7.66625	1.57e-13	1.29e-11	20.0563
LINC00491	1.04618	-5.11897	4.18034	3.64e-05	0.000310385	1.90251
EZHIP	1.04616	-5.40218	3.71802	0.000231803	0.00155569	0.123231
DDX53	1.04597	-4.30135	3.30241	0.00105179	0.00566758	-1.06731
ERVW-1	1.04594	-5.20764	6.31196	7.87e-10	2.39e-08	12.0331
RBMS1P1	1.04592	-4.33065	6.71617	7.03e-11	2.78e-09	14.2734
RP11-504P24.2	1.04433	-2.66384	6.37371	5.48e-10	1.73e-08	12.3404
LINC02404	1.04386	-4.17232	3.08734	0.00217158	0.0104756	-1.70807
AC242376.2	1.04267	-1.63711	6.58158	1.59e-10	5.73e-09	13.5319
ARL2BP	1.04213	1.08425	7.37229	1.1e-12	6.83e-11	18.333
EIF4EP1	1.0415	-5.04815	7.10858	6.06e-12	3.11e-10	16.6639
OCLM	1.04139	-3.82379	6.59166	1.5e-10	5.43e-09	13.5494
E2F7	1.03973	0.0486605	6.45533	3.39e-10	1.13e-08	12.8382
COL11A1	1.03855	-2.22498	3.16871	0.00165832	0.00834707	-1.48995
SOWAHCP2	1.03791	-4.39472	6.15573	1.94e-09	5.35e-08	11.1516
AC069120.1	1.03653	-6.03346	5.64352	3.31e-08	6.63e-07	8.14655
RNU6-1189P	1.0365	-3.99635	4.49854	9.17e-06	9.38e-05	3.25998
LINC01667	1.03623	-3.98066	2.86778	0.00436988	0.0187286	-2.31874
SGPP2	1.03583	-0.927711	4.09339	5.22e-05	0.000426069	1.60185
AL021068.1	1.03544	-5.22965	6.63483	1.15e-10	4.3e-09	13.8649
ANKRD33B	1.0338	-0.218922	5.55368	5.34e-08	1.01e-06	8.02825
LINC00200	1.03336	-5.61261	3.92789	0.000102198	0.000764471	0.848319
C17orf113	1.03303	-2.78308	6.23334	1.24e-09	3.59e-08	11.5686
CNTN3	1.0319	-2.025	2.87148	0.00432019	0.0185501	-2.34603
AL627402.1	1.03152	-2.98801	6.79456	4.34e-11	1.8e-09	14.7213
PTCHD3P2	1.0313	-4.37235	5.02758	7.75e-07	1.07e-05	5.54576
AC073569.2	1.03066	-2.98825	7.06638	7.93e-12	3.94e-10	16.3251
AC012676.5	1.03028	-1.43136	6.11253	2.49e-09	6.63e-08	10.936
RBBP4P1	1.03	-3.36231	7.8908	3.41e-14	3.39e-12	21.4589
TEX11	1.0289	-2.77808	3.43617	0.000656844	0.00380167	-0.64396
ZNF681	1.02824	-0.308959	5.43775	9.81e-08	1.73e-06	7.45557
LINC01608	1.0277	-4.20223	3.10007	0.00208263	0.010107	-1.67151
AL031600.1	1.02681	-3.05155	6.58748	1.54e-10	5.55e-09	13.5309
RP11-337C18.9	1.02675	0.0743509	7.82047	5.52e-14	5.14e-12	21.1893
LINC00189	1.02563	-2.86616	4.25688	2.63e-05	0.000234012	2.28646
FAM3C2	1.02546	-0.714322	7.62542	2.06e-13	1.62e-11	19.8892
MIR590	1.02333	-5.34723	7.46053	6.18e-13	4.09e-11	18.8802
HS6ST3	1.02285	-5.23757	5.28432	2.16e-07	3.48e-06	6.70257
MRPL45P1	1.02213	-5.01708	5.41434	1.11e-07	1.92e-06	7.35044
LINC02109	1.02114	-4.63701	3.99839	7.7e-05	0.000598639	1.28363
PRDX3P1	1.02026	-4.41663	6.91829	2.02e-11	9.05e-10	15.4549
LIN28B	1.01962	-3.94457	2.55418	0.011043	0.0401259	-3.12187
ZNF257	1.01932	-1.65992	4.89259	1.49e-06	1.91e-05	4.92862
SLC35E1P1	1.01916	-5.48544	5.74772	1.89e-08	4.04e-07	8.98301
AJ009632.2	1.01726	-1.85307	3.73167	0.000220023	0.00148675	0.318635
ENAM	1.01631	-0.657249	4.49656	9.25e-06	9.45e-05	3.19647
GTF2IP5	1.01598	-4.62983	7.05719	8.41e-12	4.14e-10	16.3055
AL645933.1	1.01546	-5.04658	5.9703	5.55e-09	1.35e-07	10.1788
AP000355.1	1.01472	-0.485631	4.08812	5.34e-05	0.000434482	1.56121
AC015631.1	1.01457	-4.92258	4.48095	9.91e-06	0.00010023	3.14258
PRKG2	1.01411	-4.91526	5.53163	6e-08	1.12e-06	7.93118
LINC01347	1.01394	-2.32017	6.95491	1.6e-11	7.34e-10	15.682
C11orf42	1.01344	-4.63092	6.64738	1.07e-10	4.01e-09	13.8924
LAMC1-AS1	1.01267	-4.42537	6.51723	2.34e-10	8.09e-09	13.1444
ZNRF3	1.01263	-2.77672	4.95694	1.09e-06	1.45e-05	5.22735
TOB2P1	1.01249	-1.34367	6.40522	4.55e-10	1.46e-08	12.5426
DUXAP9	1.01248	-2.71991	4.98254	9.65e-07	1.3e-05	5.34211
RHOQP1	1.0123	-3.29971	6.84231	3.23e-11	1.39e-09	14.9934
AC034102.6	1.01226	-3.98185	6.64629	1.08e-10	4.03e-09	13.8618
VWDE	1.01103	-4.66078	4.33579	1.87e-05	0.000174313	2.58525
ADAMTS16	1.01095	-1.19925	3.2157	0.00141553	0.00729248	-1.39467
MCF2L2	1.0108	-1.63398	4.76834	2.67e-06	3.19e-05	4.38099
CRACD	1.01064	-1.85723	4.08505	5.4e-05	0.000439488	1.60367
AP000254.1	1.01053	-3.8345	5.9397	6.58e-09	1.57e-07	9.99789
AC021443.1	1.01052	-4.60594	6.63226	1.17e-10	4.36e-09	13.8046
AL450326.1	1.00829	-0.836721	7.69854	1.26e-13	1.06e-11	20.3523
RP11-206L10.5	1.00825	-4.92564	6.37327	5.5e-10	1.73e-08	12.37
AC079921.1	1.00789	-3.51296	6.9331	1.84e-11	8.34e-10	15.5235
AC096582.7	1.00554	-4.86031	6.23095	1.26e-09	3.64e-08	11.5805
PRPS1P2	1.00548	-2.2941	7.07893	7.32e-12	3.67e-10	16.4234
ST3GAL1P1	1.00526	-5.36385	5.33415	1.67e-07	2.79e-06	6.91874
AC245100.2	1.00403	-3.89277	6.42061	4.16e-10	1.35e-08	12.5892
FER1L6	1.00277	-3.12678	2.91102	0.00382022	0.0167524	-2.20253
AC138466.5	1.00169	-5.01872	7.06157	8.18e-12	4.04e-10	16.3718
MCTS2P	1.0006	-2.23767	7.42282	7.92e-13	5.08e-11	18.5304
CLDN10	1.00012	-2.67226	2.78713	0.00559133	0.0229962	-2.54749
SNHG9	-1.00001	1.78272	-7.57331	2.93e-13	2.18e-11	19.6156
GLOD5	-1.00005	-0.443033	-4.76408	2.73e-06	3.25e-05	4.3293
RNASE4	-1.00126	3.6183	-7.20289	3.31e-12	1.81e-10	17.2168
AC002094.3	-1.00283	-3.46176	-5.66164	3.01e-08	6.1e-07	8.57375
SHBG	-1.00289	3.18604	-4.08622	5.38e-05	0.00043768	1.299
RPL7AP50	-1.00901	-0.674201	-8.19517	4.12e-15	5.34e-13	23.6345
TMEM86B	-1.00949	3.78526	-6.20151	1.49e-09	4.23e-08	11.2843
SNTG1	-1.00977	-3.11949	-3.20555	0.001465	0.00750952	-1.35124
CLDND2	-1.0111	0.389209	-7.64082	1.86e-13	1.49e-11	20.0341
SCX	-1.01301	-0.660796	-7.15577	4.48e-12	2.38e-10	16.9528
AC107983.1	-1.01333	-1.00029	-7.49741	4.84e-13	3.32e-11	19.0603
AC026462.3	-1.01455	1.05471	-5.23784	2.73e-07	4.27e-06	6.43686
PLA2G1B	-1.01493	-0.859831	-4.97258	1.01e-06	1.36e-05	5.27172
CHRM3-AS1	-1.01628	-5.682	-3.013	0.00276444	0.012793	-2.21795
SLC6A11	-1.01707	-0.677745	-2.23027	0.0263273	0.0811908	-3.98746
AC011591.1	-1.01742	-2.72455	-3.61885	0.000336979	0.00213936	-0.0410003
RPL10P6	-1.0181	-1.45122	-4.24085	2.82e-05	0.000248646	2.19298
FITM1	-1.02026	0.0051293	-6.35017	6.3e-10	1.95e-08	12.2464
DMKN	-1.02063	0.109207	-2.82222	0.00502631	0.0210533	-2.61406
EEF1B2P6	-1.02152	-0.461537	-7.85537	4.35e-14	4.17e-12	21.3916
CFHR3	-1.023	4.88738	-3.57048	0.000403228	0.00249458	-0.743732
TGFBR3L	-1.02325	0.090235	-4.56537	6.79e-06	7.24e-05	3.45099
DIO3OS	-1.02522	-1.27333	-3.27455	0.00115792	0.00614709	-1.20888
LGALS14	-1.02638	-5.87575	-3.12218	0.00193611	0.00950367	-2.17061
AC114489.2	-1.02732	-5.67768	-3.74186	0.000211602	0.00143741	0.135422
MT2P1	-1.02874	-1.8066	-4.33925	1.85e-05	0.000172098	2.59311
SLCO1B3	-1.03049	0.541663	-2.31338	0.0212483	0.0684925	-3.90768
IGLL4P	-1.03447	-5.48642	-5.8343	1.18e-08	2.64e-07	9.45475
AC023051.1	-1.03464	-2.66692	-6.10152	2.65e-09	7.01e-08	10.8587
AC112491.1	-1.03527	-1.86969	-6.69609	7.95e-11	3.11e-09	14.1811
H4C11	-1.0354	-2.84286	-6.19213	1.58e-09	4.44e-08	11.3426
MT1A	-1.03851	1.51441	-3.82281	0.000154712	0.00109803	0.444683
TRIM71	-1.03893	-0.965957	-2.38833	0.0174251	0.0582528	-3.61555
EXOC3L4	-1.03955	3.9568	-5.89709	8.33e-09	1.94e-07	9.61233
AP001065.3	-1.04159	-0.17311	-4.59429	5.96e-06	6.47e-05	3.58607
AC239800.2	-1.04209	-0.115892	-3.11684	0.0019706	0.00964467	-1.76083
IGSF23	-1.04308	2.62177	-4.2087	3.23e-05	0.000279735	1.82478
AC083841.1	-1.04327	0.934122	-3.96389	8.85e-05	0.000675184	1.00512
APOC4	-1.04532	-1.7586	-5.01957	8.06e-07	1.11e-05	5.50223
GLTPD2	-1.04624	3.93667	-5.97567	5.38e-09	1.31e-07	10.0359
AC004687.1	-1.04802	-2.00179	-6.24441	1.17e-09	3.4e-08	11.6416
NACAP5	-1.05055	-5.6982	-7.29065	1.88e-12	1.1e-10	17.8077
RPL3P4	-1.05345	3.12304	-8.73683	8.38e-17	1.76e-14	27.5349
LINC01831	-1.0551	-1.54401	-3.10824	0.00202739	0.00987679	-1.69672
CA14	-1.05835	1.69338	-5.4363	9.88e-08	1.74e-06	7.37294
CCL19	-1.05952	0.465654	-3.20699	0.00145791	0.00748082	-1.53305
CCL25	-1.06123	-0.67642	-2.9782	0.00309018	0.0140139	-2.12344
AC008760.2	-1.06203	5.69036	-4.67661	4.09e-06	4.65e-05	3.50749
SULT4A1	-1.06419	-2.91322	-2.83464	0.00483896	0.0203956	-2.41115
MASP2	-1.06632	6.42553	-4.23811	2.85e-05	0.000251043	1.58117
GATA5	-1.07141	-3.39578	-3.27632	0.00115089	0.00611509	-1.13159
AC009974.1	-1.07267	-1.28153	-6.46865	3.13e-10	1.05e-08	12.8992
AL137798.1	-1.07348	-2.80415	-4.03654	6.59e-05	0.000523331	1.44472
AC026765.3	-1.07462	-2.37845	-3.75706	0.000199605	0.0013665	0.424993
SLC13A5	-1.07539	6.58516	-3.70614	0.000242535	0.00161444	-0.456782
XPNPEP2	-1.07608	2.91526	-2.79358	0.00548343	0.0226418	-2.9351
RPL7P6	-1.07875	-2.46086	-6.75795	5.44e-11	2.22e-09	14.5206
SAA1	-1.07926	6.40844	-2.82479	0.00498695	0.020917	-3.22248
CHRNA4	-1.08396	0.194299	-2.49524	0.0130212	0.045965	-3.45571
MT1G	-1.08808	3.34664	-2.99683	0.00291165	0.0133468	-2.40635
LCN2	-1.08903	4.6783	-3.1695	0.00165393	0.00833103	-2.02442
AL157373.2	-1.08986	-1.18387	-5.37032	1.39e-07	2.36e-06	7.14181
SLC17A2	-1.09241	4.12403	-4.52935	7.99e-06	8.34e-05	3.01972
SLC51A	-1.09364	5.12652	-4.76136	2.76e-06	3.28e-05	3.93896
SNHG19	-1.09419	2.40546	-8.35477	1.33e-15	1.99e-13	24.8447
CLDN2	-1.09749	4.06987	-3.66628	0.000282059	0.00183799	-0.329831
CXCL17	-1.09902	-2.21597	-3.94798	9.43e-05	0.000714093	1.1043
AC026403.1	-1.10347	-0.268276	-7.44722	6.75e-13	4.43e-11	18.7768
SLC22A11	-1.1054	0.78096	-2.76088	0.00605113	0.0245718	-2.83324
AC002044.1	-1.10741	-5.623	-8.88443	2.82e-17	7.07e-15	28.5614
C20orf204	-1.10889	0.338221	-4.4462	1.16e-05	0.000114542	2.94002
AC079922.1	-1.10905	0.0773146	-8.26836	2.46e-15	3.37e-13	24.1806
AQP6	-1.11096	-2.6673	-3.38778	0.000780172	0.00439614	-0.799144
BOK-AS1	-1.11243	-3.06345	-4.61014	5.55e-06	6.07e-05	3.72369
GALR3	-1.1125	-3.03887	-5.01527	8.23e-07	1.13e-05	5.4914
RPL13AP25	-1.11965	1.71969	-8.90768	2.37e-17	6.1e-15	28.74
AC007490.1	-1.12085	-1.22013	-5.64457	3.3e-08	6.6e-07	8.49705
LRCOL1	-1.12646	0.146221	-3.55456	0.00042758	0.00262874	-0.393144
AC000089.1	-1.12664	-0.788666	-9.07397	6.86e-18	2.09e-15	29.7483
AC011445.2	-1.13094	-2.08679	-6.92964	1.88e-11	8.51e-10	15.539
RPL21P28	-1.13406	-0.427978	-8.84577	3.76e-17	9.02e-15	28.1554
AC087164.2	-1.13443	-0.831135	-4.23455	2.89e-05	0.000254335	2.14466
AC009407.1	-1.1364	2.01019	-8.04332	1.19e-14	1.33e-12	22.7153
AC093063.1	-1.13796	-5.81428	-6.16356	1.86e-09	5.15e-08	11.062
CD5L	-1.13801	0.997412	-3.35314	0.000881362	0.00488019	-1.11682
SLC39A5	-1.14205	5.27067	-4.0815	5.48e-05	0.000445043	1.08659
AL356234.2	-1.14299	-2.97434	-4.44856	1.14e-05	0.000113452	3.05452
AC009145.4	-1.14345	-5.57787	-8.56111	3.02e-16	5.41e-14	26.2503
PRAP1	-1.14391	7.97145	-4.9167	1.32e-06	1.72e-05	4.33132
FAM99A	-1.14812	0.771548	-3.12135	0.00194149	0.00952491	-1.81552
KRT18P8	-1.15027	-3.3361	-7.15287	4.57e-12	2.42e-10	16.8315
ASPG	-1.15571	2.38402	-3.04175	0.00251952	0.0118634	-2.18707
SPP2	-1.16106	4.43184	-3.36751	0.000838006	0.00467716	-1.37404
HULC	-1.16617	6.0302	-4.7271	3.24e-06	3.78e-05	3.69576
AL121992.3	-1.16969	-0.646847	-7.5156	4.29e-13	3.01e-11	19.1929
FTCD	-1.17146	7.23963	-5.06689	6.39e-07	9.08e-06	5.11972
SAA2-SAA4	-1.17319	1.73781	-3.01442	0.00275189	0.0127467	-2.20995
AL023653.2	-1.17667	-3.63309	-8.1317	6.43e-15	7.75e-13	23.0206
NPW	-1.17766	1.19423	-4.22512	3.01e-05	0.000263325	1.99307
LPA	-1.18136	3.32097	-4.83515	1.95e-06	2.42e-05	4.4254
RPL7P9	-1.18891	2.44563	-8.97417	1.45e-17	4e-15	29.2404
SERPINA7	-1.19668	6.28032	-3.74126	0.000212087	0.00144031	-0.295324
SNORD3H	-1.19973	-4.68252	-5.9438	6.43e-09	1.54e-07	10.0269
ASPDH	-1.20348	4.04113	-4.63717	4.9e-06	5.46e-05	3.49117
AC015908.2	-1.21245	-2.77255	-5.73827	1.99e-08	4.23e-07	8.96505
SERPINA11	-1.21489	5.85752	-4.77111	2.64e-06	3.16e-05	3.9101
APOA1	-1.22246	11.5052	-4.80763	2.22e-06	2.72e-05	3.33514
UPK3BL1	-1.23024	-3.4808	-4.35302	1.74e-05	0.00016334	2.67334
TM4SF5	-1.23143	6.69998	-6.1442	2.07e-09	5.67e-08	10.7258
RPL37P6	-1.23227	-1.65403	-8.64816	1.6e-16	3.21e-14	26.6485
C19orf18	-1.23308	-1.60847	-7.82229	5.46e-14	5.11e-12	21.1039
UROC1	-1.24479	2.80228	-3.41823	0.00070029	0.00400859	-1.05494
LHX3	-1.25255	-3.48393	-3.90766	0.000110772	0.000820326	0.979721
LCAT	-1.25681	4.60918	-7.36255	1.18e-12	7.22e-11	18.1752
RPS28P7	-1.25909	4.67115	-5.29517	2.04e-07	3.32e-06	6.47669
LINC02298	-1.26321	-1.89568	-5.22256	2.95e-07	4.57e-06	6.44306
MSI1	-1.26491	0.533671	-3.99807	7.71e-05	0.000599229	1.16059
RIPPLY1	-1.27155	-0.136434	-5.0113	8.39e-07	1.15e-05	5.42563
AC233723.1	-1.27489	-2.32	-7.26797	2.18e-12	1.26e-10	17.568
APOF	-1.2756	4.23912	-4.33215	1.9e-05	0.00017663	2.18703
AC012065.3	-1.28844	0.91424	-6.3274	7.19e-10	2.21e-08	12.1085
IRS3P	-1.29723	-1.33931	-7.61252	2.25e-13	1.73e-11	19.7721
SOAT2	-1.30308	0.685544	-3.89396	0.000116957	0.000860426	0.764183
FABP1	-1.3081	8.63566	-4.50316	8.98e-06	9.21e-05	2.4124
MPPED1	-1.32876	1.58425	-4.61664	5.38e-06	5.91e-05	3.58514
AFP	-1.33342	3.84028	-3.33454	0.000940621	0.00515456	-1.42137
TNP1	-1.34482	-5.8838	-5.38572	1.28e-07	2.2e-06	6.91266
AC006205.2	-1.35198	-1.14641	-4.12223	4.63e-05	0.000383742	1.72162
AC084375.1	-1.35369	-2.5053	-3.75601	0.00020041	0.001371	0.424198
LECT2	-1.36803	4.42024	-3.98668	8.07e-05	0.000623794	0.808086
SLC13A3	-1.38082	3.20363	-4.04811	6.29e-05	0.000501837	1.15199
SLC25A47	-1.3874	4.01165	-3.8216	0.000155447	0.00110274	0.232732
RHBG	-1.41151	1.84989	-3.58652	0.000380002	0.00236599	-0.411307
CYP4F60P	-1.41275	-3.84637	-5.10047	5.42e-07	7.85e-06	5.88002
AL162582.1	-1.41429	-3.02022	-4.74137	3.03e-06	3.56e-05	4.28137
CA5A	-1.42075	3.05426	-5.75262	1.84e-08	3.95e-07	8.90877
AC027279.1	-1.43019	-3.40415	-9.34737	8.63e-19	3.75e-16	31.4613
HPD	-1.43283	8.10403	-4.22269	3.04e-05	0.00026567	1.31989
LINC01702	-1.45727	0.616962	-4.80453	2.26e-06	2.75e-05	4.46114
PGC	-1.47079	-0.983234	-2.91798	0.00373777	0.016443	-2.27254
NEU4	-1.47097	2.84512	-4.15513	4.04e-05	0.000341309	1.59714
COL26A1	-1.47238	0.726459	-5.73832	1.99e-08	4.23e-07	8.94202
APOC1P1	-1.49579	4.06996	-5.91853	7.4e-09	1.74e-07	9.72064
HAMP	-1.51656	1.81564	-4.26157	2.58e-05	0.000229931	2.09674
BPIFB2	-1.56262	-1.20576	-3.71671	0.000232962	0.00156167	0.240911
RP11-459O16.9	-1.59146	-5.85526	-12.2177	4.43e-29	4.08e-25	55.2494
HGFAC	-1.60169	3.51553	-4.12074	4.66e-05	0.000385948	1.4072
IGF2-AS	-1.70735	-3.17311	-5.05994	6.61e-07	9.36e-06	5.69426
IGF2	-1.73109	6.5904	-4.06901	5.77e-05	0.000465473	0.897737
CYP2E1	-1.85189	8.27087	-4.40444	1.39e-05	0.000134106	2.04842
DLK1	-2.1825	-1.99224	-4.08557	5.39e-05	0.000438621	1.60859
